# Supplementary material for: Determination of Glycidol in Soy Sauce Using p-Dimethylaminophenol Derivatization Coupled with Liquid Chromatography-Tandem Mass Spectrometry
Source: Foods. 2026 Apr 3;15(7):1220. doi: 10.3390/foods15071220 (PMC13073954; doi:10.3390/foods15071220)
Supplement: Supplementary file 1 [file foods-15-01220-s001.zip]

Archive with 1 entries (1 files):
- foods-4151310-supplementary.pdf
